# Supplementary material for: The Transposition of Insertion Sequences in Sigma-Factor- and LysR-Deficient Mutants of Deinococcus geothermalis
Source: Microorganisms. 2024 Feb 4;12(2):328. doi: 10.3390/microorganisms12020328 (PMC10892881; doi:10.3390/microorganisms12020328)
Supplement: Supplementary file 1 [file microorganisms-12-00328-s001.zip]

Archive with 1 entries (1 files):
- microorganisms-2853242-supplementary.pdf
